# Supplementary material for: Mutational hotspots and conserved domains of SARS-CoV-2 genome in African population
Source: Beni Suef Univ J Basic Appl Sci. 2021 Feb 4;10(1):11. doi: 10.1186/s43088-021-00102-1 (PMC7861160; doi:10.1186/s43088-021-00102-1)
Supplement: Supplementary file 2 — Additional file 2. Supplementary file S2. [file 43088_2021_102_MOESM2_ESM.xlsx]

## Sheet: Sheet1
		Spike glycoprotein														N protein					ORF3			ORF8			nsp2				nsp3	nsp5	nsp6	nsp12		nsp13
Country	Viral samples	L18F	A222V	H69del	Y145del	N439K	Y453F	N501Y	G476S	S477N	T478I	V483A	E484Q	D614G	E780Q	P13L	S194L	R203K	G204R	I292T	V13L	Q57H	G251V	S24L	L84S	Q27stop	T265I	D448del	I739V	P765S	T2016K	G3278S	L3606F	A4489V	P4715L	P5828L	Y5865C
Global	230845	25296	52436	3518	289	4980	135	607	24	15793	159	58	27	214571	336	2220	13479	77609	76904	838	1767	49109	4155	9043	6142	157	31802	1227	1576	1682	1607	4923	15027	1882	214154	2602	2591	Global
Africa	3045	13	17	8	5	2	0	103	0	17	1	0	1	2881	3	9	188	1539	1516	0	8	383	22	6	169	3	197	6	12	12	6	191	152	6	2787	1	0	Africa
Algeria	3													3								3					3								3			Algeria
Benin	12													8								5			4		5								7			Benin
Botswana	1													1								1					1								1			Botswana
Burkina Faso	50			2										38				13	13			3			32										18			Burkina Faso
Congo	8													8		1						7													8			Congo
Côte D'Ivoire	43			3						2				41								10			28		3						5		15	1		Côte D'Ivoire
DR Congo	186													178				16	16			14	3		4				2	2		7	35		178			DR Congo
Egypt	150				1									143			3	24	3			94			6		2					12			94			Egypt
Equatorial Guinea	45													45			1																2		45			Equitorial Guinea
Gabon	4													2								1			2		1								2			Gabon
Gambia	235													234		2		83	83			16					12	1			1		3	1	234			Gambia
Ghana	15													7				3	3			2			8										7			Ghana
Kenya	25													19				2	2			1	3		3		1		2	2			3		19			Kenya
Madagascar	6													4		2		2	2			2									2		2	2	4			Madagascar
Mali	22													7								6			13		3						2		8			Mali
Morocco	59		2	1		1								59	1	1		22	22			14					10						1		59			Morocco
Mozambique	2													2				1	1			1		1			1								2			Mozambique
Nigeria	140					1								120	1			66	65			41	8	5	11		9		8	8		2	13		121			Nigeria
Reunion	4													4								1					1								4			Reunion
Rwanda	5													5			1					1													5			Rwanda
Senegal	83		2		4									77		1		14	14			16			4		12	5			1		5	1	77			Senegal
Sierra Leone	10													5		1		2	2			2			4		2				1		1	1	5			Sierra Leone
South Africa	1735	13	5					103		8	1		1	1730	1	1	177	1241	1240		1	111			1	3	111				1	160	60	1	1730			South Africa
Tunisia	43		8							7				39			1	8	8			20			2		9					2	5		39			Tunisia
Uganda	121			2										64			1	14	14		7	5	8		47		5					8	13		64			Uganda
Zambia	1													1				1	1																1			Zambia
Zimbabwe	37													37			4	27	27			6					6						2		37			Zimbabwe
Total	3045	13	17	8	5	2	0	103	0	17	1	0	1	2881	3	9	188	1539	1516	0	8	383	22	6	169	3	197	6	12	12	6	191	152	6	2787			Total
